# Supplementary material for: The Pd (II) Reduction Mechanisms in Bacillus megaterium Y-4 Revealed by Proteomic Analysis
Source: Nanomaterials (Basel). 2024 Mar 12;14(6):512. doi: 10.3390/nano14060512 (PMC10976171; doi:10.3390/nano14060512)
Supplement: Supplementary file 1 [file nanomaterials-14-00512-s001.zip]

Archive with 1 entries (1 files):
- nanomaterials-2856161-supplementary.pdf
